# Supplementary material for: Hippocampal representations switch from errors to predictions during acquisition of predictive associations
Source: Nat Commun. 2022 Jun 8;13:3294. doi: 10.1038/s41467-022-31040-w (PMC9178037; doi:10.1038/s41467-022-31040-w)
Supplement: Supplementary file 4 — Source Data [file 41467_2022_31040_MOESM4_ESM.xlsx]

## Sheet: Figure 3b
participant	sigmoid amplitude
1	-0.1318
2	-0.0444
3	-0.0543
4	0.0605
5	-0.1515
6	0.0493
7	-0.1277
8	0.1494
9	-0.1332
10	-0.0388
11	-0.1445
12	-0.5875
13	0.0447
14	-0.1905
15	0.0152
16	-0.1042
17	-0.2055
18	-0.1092
19	0.0546
20	0.1226
21	-0.0215
22	-0.0547
23	-0.0533
24	0.0791
mean	-0.0657167

## Sheet: Figure 5c
participant	early sigmoid amplitude	late sigmoid amplitude
1	-0.2519	0.4051
2	0.145	-0.3256
3	-0.18	0.2611
4	-0.3382	0.7408
5	-0.5506	0.9999
6	-0.272	0.4286
7	0.1225	-0.1636
8	0.3049	-0.3503
9	-0.05	-0.0585
10	0.5867	-0.7819
11	-0.873	1
12	-0.2074	0.459
13	-0.2765	0.3887
14	-0.1629	0.5445
15	-0.2028	0.0912
16	-0.5992	1
17	-0.2458	0.3873
18	-0.0538	0.2565
19	-0.1264	0.1366
20	-0.0421	0.0421
21	-0.4174	0.8162
22	-0.2347	0.2005
23	-0.9106	0.9979
24	0.6753	-0.9999
mean	-0.173371	0.269842

## Sheet: Figure 5f
participant	CA1 early sigmoid amplitude	CA1 late sigmoid amplitude	CA2-3-DG early sigmoid amplitude	CA2-3-DG late sigmoid amplitude	Sub early sigmoid amplitude	Sub late sigmoid amplitude
1	-0.4726	0.748	-0.0813	0.1664	0.9047	-0.9035
2	-0.0699	0.2913	-0.1042	-0.0453	0.3722	-0.6084
3	-0.4308	0.6777	-0.1073	0.1885	-0.6316	1
4	-0.0777	0.1141	-0.3193	0.4149	-0.3965	1
5	-0.1562	0.2404	-0.3276	0.7631	-0.8492	0.9993
6	0.4047	-1	-0.2259	0.3753	-0.6055	0.9319
7	-0.1465	0.2947	0.1932	-0.2378	0.122	-0.1514
8	0.202	-0.097	0.0402	-0.0794	0.3356	-0.4752
9	-0.0319	-0.2695	0.1516	-0.3033	-0.298	0.2806
10	-0.1064	-0.0558	0.4567	-1	-0.4014	0.6319
11	-0.3837	1	0.8915	-1	-0.938	1
12	-0.009	0.1856	0.0561	-0.2458	-0.2414	0.5778
13	-0.5874	0.6076	-0.4279	0.6811	-0.7708	1
14	0.7837	-0.9992	-0.3878	1	0.5944	-0.9377
15	-0.4842	0.5826	0.292	-1	-0.1865	0.4845
16	-0.7395	1	-0.7278	0.9999	-0.4531	1
17	-0.1016	0.2351	-0.2722	0.399	-0.5525	1
18	0.1362	-0.2449	-0.2724	0.314	0.221	-0.0489
19	-0.958	0.9993	-0.185	0.212	-1	0.9425
20	-0.2953	0.6985	-0.0316	-0.1293	-0.046	0.1655
21	-0.098	0.6924	-0.1089	0.541	-0.5955	1
22	-0.2475	0.7674	0.403	-0.9173	0.2897	-0.4941
23	-0.6075	1	-0.1561	0.1841	-0.3857	0.659
24	-1	0.8804	-0.3382	0.278	0.3229	-0.4199
mean	-0.228213	0.347863	-0.0662167	0.0649625	-0.216217	0.359746

## Sheet: Supplementary Figure 3b
participant	Hippocampus early sigmoid amplitude	Hippocampus late sigmoid amplitude	CA1 early sigmoid amplitude	CA1 late sigmoid amplitude	CA2-3-DG early sigmoid amplitude	CA2-3-DG late sigmoid amplitude	Sub early sigmoid amplitude	Sub late sigmoid amplitude
1	0.1321	-0.3715	0.173	-0.5642	0.1787	-0.5128	-0.2982	0.3636
2	-0.1016	0.0961	-0.2103	0.2138	0.6275	-0.9997	0.7773	-0.7697
3	0.4326	-0.6829	-0.7409	1	0.4337	-0.7526	0.7634	-1
4	0.1717	-0.1782	0.2551	-0.258	0.2671	-0.3541	0.5021	-0.3641
5	0.5796	-0.9968	0.6044	-0.7382	0.5888	-1	-0.0944	0.1665
6	0.2818	-0.2904	0.2498	-0.3418	-0.5336	1	0.5328	-0.9045
7	0.1356	-0.2525	0.5182	-0.4849	0.089	-0.1846	0.2862	-0.5516
8	0.2399	-0.2237	0.5232	-0.7525	0.2239	-0.2044	0.1807	-0.125
9	-0.4002	0.7471	0.3896	-0.4848	-0.6572	1	-0.4957	0.9286
10	0.0511	-0.0865	-0.3553	0.6033	-0.2212	0.234	0.2303	-0.3011
11	0.6877	-1	0.7287	-1	0.7351	-0.9961	0.6463	-1
12	0.3586	-1	0.1487	-0.9967	-0.165	-0.2229	0.444	-1
13	-0.3976	0.7173	-0.5319	1	-0.6671	1	-0.4819	0.6951
14	-0.0656	-0.0869	-0.3689	0.4425	-0.0412	-0.1679	0.3492	-0.7178
15	-0.1678	0.2587	-0.0553	0.0761	-0.201	0.2948	0.3029	-0.1771
16	0.1693	-0.3467	0.1981	-0.1075	0.3257	-0.4771	0.3698	-0.7636
17	-0.0742	-0.159	-0.2674	0.471	0.4662	-1	0.4676	-1
18	0.5463	-1	0.2807	-0.3088	0.4432	-0.746	0.4728	-1
19	-0.2124	0.3671	-0.3948	0.7179	0.2873	-0.9999	-0.6878	1
20	0.5036	-0.8626	0.2135	-0.6239	0.4104	-0.9863	0.3089	-0.2879
21	-0.2856	0.2875	-0.4963	0.4706	-0.4552	0.6644	0.4132	-0.516
22	-0.3876	0.7697	0.2851	-0.4441	-0.3908	0.6216	0.5443	-0.6608
23	-0.7266	0.7614	-0.2379	0.2158	-0.4735	0.7466	0.5734	-0.6966
24	0.6192	-1	0.6728	-1	0.105	-0.2344	0.7724	-1
mean	0.0870792	-0.188867	0.0659125	-0.1206	0.057325	-0.178225	0.28665	-0.403417

## Sheet: Supplementary Figure 6c
participant	early sigmoid amplitude	late sigmoid amplitude
1	-0.2738	0.5355
2	-0.5306	1
3	-0.4093	0.5456
4	-0.4345	0.871
5	0.1164	-0.0667
6	-0.4314	0.6374
7	0.1486	-0.5412
8	0.2439	-0.2866
9	-0.1371	0.113
10	0.7706	-1
11	-0.5923	1
12	0.2985	-0.2321
13	-0.1825	0.2039
14	0.2442	-0.231
15	-0.1922	0.2075
16	-0.5545	1
17	-0.5511	0.7733
18	-0.3093	0.4545
19	-0.253	0.2353
20	-0.3454	0.3979
21	-0.6338	0.9992
22	-0.0105	0.0504
23	-0.05	0.0845
24	-0.0536	0.2178
mean	-0.171779	0.290383

## Sheet: Supplementary Figure 6f
participant	early sigmoid amplitude	late sigmoid amplitude
1	-0.8701	0.9487
2	-0.0533	-0.0851
3	-0.2511	0.2233
4	-0.6353	1
5	-0.5518	0.9999
6	-0.4367	0.6961
7	0.7691	-0.9998
8	0.9533	-1
9	0.2102	-0.4063
10	0.2151	-0.6853
11	1	-0.9963
12	-0.1999	0.381
13	-0.1751	0.3487
14	-0.2559	0.8012
15	0.1198	-0.4667
16	-0.5763	0.7758
17	-0.1279	0.2441
18	-0.32	0.4028
19	-0.3944	0.6904
20	-0.1166	0.0682
21	-0.083	0.7824
22	0.3409	-0.9678
23	-0.7683	0.9543
24	0.1198	-0.29
mean	-0.0869792	0.142483

## Sheet: Supplementary Figure 7c
participant	early sigmoid amplitude	late sigmoid amplitude
1	-0.2738	0.5355
2	-0.5306	1
3	-0.4093	0.5456
4	-0.4345	0.871
5	0.1164	-0.0667
6	-0.4314	0.6374
7	0.1486	-0.5412
8	0.2439	-0.2866
9	-0.1371	0.113
10	0.7706	-1
11	-0.5923	1
12	0.2985	-0.2321
13	-0.1825	0.2039
14	0.2442	-0.231
15	-0.1922	0.2075
16	-0.5545	1
17	-0.5511	0.7733
18	-0.3093	0.4545
19	-0.253	0.2353
20	-0.3454	0.3979
21	-0.6338	0.9992
22	-0.0105	0.0504
23	-0.05	0.0845
24	-0.0536	0.2178
mean	-0.171779	0.290383

## Sheet: Supplementary Figure 7f
participant	CA1 post early sigmoid amplitude	CA1 post late sigmoid amplitude	CA2-3-DG post early sigmoid amplitude	CA2-3-DG post late sigmoid amplitude	Sub post early sigmoid amplitude	Sub post late sigmoid amplitude
1	-0.6723	1	-0.4283	0.7262	-0.1994	0.3481
2	-0.7899	1	-0.0769	0.2821	0.4672	-0.8784
3	-0.5763	1	0.9165	-1	-0.7533	1
4	-0.0241	-0.0987	-0.2864	0.3095	-0.3712	1
5	-0.1903	0.2753	-0.4378	0.8991	-0.5336	1
6	0.2859	-0.6729	-0.1101	-0.1788	-0.6389	1
7	0.1183	-0.5452	-0.5089	0.9005	0.6546	-0.7242
8	0.4294	-0.4754	-0.308	0.2083	0.324	-0.4183
9	-0.4491	0.2212	-0.7563	1	-0.4708	0.3075
10	0.221	-0.5766	0.5278	-1	-0.4012	0.6539
11	-0.6433	1	0.9656	-1	-0.2246	0.0831
12	0.8103	-1	0.6299	-0.8342	-0.465	1
13	-0.1827	0.2456	-0.6721	1	-0.5557	0.9999
14	0.9999	-0.9496	-0.4554	0.8548	0.9873	-1
15	-0.4244	0.5967	-1	0.8611	-0.783	1
16	-0.8049	1	-0.5952	1	-0.586	1
17	-0.2405	0.2774	-0.2067	0.512	-0.2267	0.2707
18	-0.298	0.3625	-0.0674	0.2918	-0.0821	0.5346
19	-0.7339	1	-0.247	0.381	0.4991	-0.6685
20	-0.4851	1	0.2077	-0.3827	0.0619	-0.0517
21	-0.1129	0.4255	-0.4378	1	-0.5304	1
22	-0.6334	1	0.1367	-0.2336	0.5279	-0.7492
23	-0.6759	1	0.3227	-1	-0.474	1
24	-0.7581	1	0.1469	0.0689	0.3033	-0.423
mean	-0.242929	0.336908	-0.114188	0.194417	-0.144608	0.303521

## Sheet: Supplementary Figure 8a
participant	early sigmoid amplitude	late sigmoid amplitude
1	-0.5442	1
2	-0.0539	0.4274
3	-0.7325	0.7025
4	-0.6805	1
5	0.4625	-0.5362
6	-0.825	0.9918
7	-0.5194	0.622
8	-0.3651	0.6464
9	0.079	-0.1469
10	-0.8108	1
11	0.0314	-0.1246
12	-0.229	0.3229
13	-0.8123	0.9986
14	-0.1423	0.3734
15	-0.2152	0.2113
16	-0.9233	0.9999
17	-0.1505	0.487
18	0.2537	-0.2471
19	-0.4561	0.9112
20	-0.0511	0.4326
21	-0.1281	0.3121
22	-0.0066	0.1432
23	0.5777	-0.9275
24	-0.0329	-0.0379
mean	-0.261437	0.398421

## Sheet: Supplementary Figure 8b
participant	early sigmoid amplitude	late sigmoid amplitude
1	0.3443	-0.4865
2	0.7158	-0.6744
3	0.6295	-1
4	-0.2933	0.7087
5	0.7799	-0.9282
6	-0.5608	1
7	-0.3215	0.4284
8	-0.46	0.8782
9	0.7824	-1
10	-0.2241	0.4228
11	0.6818	-0.6188
12	-0.6892	0.6054
13	-1	1
14	0.2583	-0.4868
15	-0.2977	0.3348
16	0.4487	-1
17	-0.6063	0.7634
18	-0.7257	0.4833
19	-0.5373	1
20	-0.3148	0.197
21	-0.4824	1
22	-0.6548	1
23	-0.3917	0.682
24	-0.4186	0.5003
mean	-0.139063	0.2004

[truncated: 3 more sheets: Supplementary Figure 8c, Supplementary Figure 8d, Supplementary Figure 8e]
